# Supplementary material for: Fungal Richness of Cytospora Species Associated with Willow Canker Disease in China
Source: J Fungi (Basel). 2022 Apr 7;8(4):377. doi: 10.3390/jof8040377 (PMC9030772; doi:10.3390/jof8040377)
Supplement: Supplementary file 1 [file jof-08-00377-s001.zip]

Archive with 6 entries (6 files):
- Figure S1.pdf
- Figure S2.pdf
- Figure S3.pdf
- Figure S4.pdf
- Figure S5.pdf
- Tables S1-S3.pdf
